# Supplementary material for: Pathogenicity and whole-genome analysis of a Siniperca chuatsi-derived Nocardia seriolae strain
Source: Front Microbiol. 2025 Aug 25;16:1623741. doi: 10.3389/fmicb.2025.1623741 (PMC12414942; doi:10.3389/fmicb.2025.1623741)
Supplement: Supplementary file 1 [file Table_1.xls]

VF.Gene	VFcategory	count	gene
ppkA	Effector delivery system	38	S20230510_00026,S20230510_00027,S20230510_00055,S20230510_00455,S20230510_01319,S20230510_01320,S20230510_01685,S20230510_01755,S20230510_02112,S20230510_02346,S20230510_02783,S20230510_02787,S20230510_02789,S20230510_03328,S20230510_04027,S20230510_04264,S20230510_04265,S20230510_04500,S20230510_04718,S20230510_04719,S20230510_04805,S20230510_05002,S20230510_05112,S20230510_05126,S20230510_05157…
flmH	Motility	16	S20230510_00290,S20230510_00582,S20230510_00726,S20230510_01439,S20230510_01794,S20230510_02725,S20230510_02817,S20230510_03159,S20230510_03257,S20230510_03380,S20230510_03863,S20230510_04654,S20230510_04713,S20230510_04913,S20230510_05295,S20230510_07374
ddrA	Immune modulation	15	S20230510_00014,S20230510_00235,S20230510_01635,S20230510_02264,S20230510_02833,S20230510_03438,S20230510_04799,S20230510_05021,S20230510_05493,S20230510_05782,S20230510_06230,S20230510_06751,S20230510_06793,S20230510_06853,S20230510_07080
devR/dosR	Regulation	14	S20230510_00263,S20230510_00485,S20230510_01733,S20230510_02230,S20230510_02502,S20230510_02873,S20230510_02969,S20230510_03206,S20230510_03431,S20230510_03946,S20230510_04175,S20230510_04983,S20230510_05750,S20230510_06572
mprA	Regulation	14	S20230510_00816,S20230510_01372,S20230510_02191,S20230510_02878,S20230510_03464,S20230510_04414,S20230510_04849,S20230510_05144,S20230510_05613,S20230510_05817,S20230510_06031,S20230510_06438,S20230510_06441,S20230510_06905
fbpC	Nutritional/Metabolic factor	12	S20230510_00112,S20230510_01270,S20230510_01895,S20230510_02917,S20230510_03862,S20230510_03922,S20230510_05193,S20230510_05848,S20230510_06374,S20230510_07231,S20230510_07461,S20230510_07649
fbpC	Adherence	9	S20230510_00131,S20230510_04034,S20230510_07526,S20230510_07580,S20230510_07581,S20230510_07583,S20230510_07584,S20230510_07585,S20230510_07586
pvdL	Nutritional/Metabolic factor	9	S20230510_02016,S20230510_02511,S20230510_02513,S20230510_04170,S20230510_05825,S20230510_05840,S20230510_06799,S20230510_06801,S20230510_06802
phoP	Regulation	8	S20230510_00626,S20230510_01265,S20230510_02173,S20230510_03302,S20230510_04730,S20230510_05159,S20230510_05828,S20230510_07159
devS	Regulation	7	S20230510_01736,S20230510_02874,S20230510_03197,S20230510_03313,S20230510_04984,S20230510_06114,S20230510_06115
cesC	Exotoxin	5	S20230510_00487,S20230510_01584,S20230510_03259,S20230510_03364,S20230510_06026
clbF	Exotoxin	5	S20230510_00721,S20230510_02508,S20230510_03632,S20230510_04637,S20230510_04657
farB	Antimicrobial activity/Competitive advantage	5	S20230510_00333,S20230510_01284,S20230510_02237,S20230510_03866,S20230510_04965
phoR	Regulation	5	S20230510_00627,S20230510_01373,S20230510_03301,S20230510_04729,S20230510_07160
pks2	Immune modulation	5	S20230510_02316,S20230510_03062,S20230510_04482,S20230510_06183,S20230510_07163
pvdI	Nutritional/Metabolic factor	5	S20230510_00740,S20230510_05492,S20230510_06803,S20230510_06973,S20230510_07367
clpC	Stress survival	4	S20230510_00350,S20230510_00481,S20230510_04842,S20230510_06265
dhbF	Nutritional/Metabolic factor	4	S20230510_03189,S20230510_03437,S20230510_04355,S20230510_06800
fbpB	Adherence	4	S20230510_00636,S20230510_04089,S20230510_07582,S20230510_07587
hitC	Nutritional/Metabolic factor	4	S20230510_00693,S20230510_01641,S20230510_04001,S20230510_07691
pvdH	Nutritional/Metabolic factor	4	S20230510_01638,S20230510_02047,S20230510_02881,S20230510_04934
clbD	Exotoxin	3	S20230510_02929,S20230510_07203,S20230510_07451
cylA	Exotoxin	3	S20230510_03170,S20230510_04857,S20230510_05939
entE	Nutritional/Metabolic factor	3	S20230510_01190,S20230510_01798,S20230510_05839
entF	Nutritional/Metabolic factor	3	S20230510_03322,S20230510_03907,S20230510_06098
mbtA	Nutritional/Metabolic factor	3	S20230510_04405,S20230510_04951,S20230510_06958
mbtB	Nutritional/Metabolic factor	3	S20230510_06756,S20230510_06814,S20230510_06957
mgtB	Nutritional/Metabolic factor	3	S20230510_03173,S20230510_03222,S20230510_05197
mucD	Biofilm	3	S20230510_00818,S20230510_03421,S20230510_05468
sigA/rpoV	Regulation	3	S20230510_01705,S20230510_02612,S20230510_02704
ybtE	Nutritional/Metabolic factor	3	S20230510_05959,S20230510_06318,S20230510_06810
DIP_RS19245	Adherence	2	S20230510_00836,S20230510_05274
GBS_RS06590	Immune modulation	2	S20230510_04251,S20230510_06007
cdsN	Effector delivery system	2	S20230510_03248,S20230510_06347
chuU	Nutritional/Metabolic factor	2	S20230510_03521,S20230510_05138
clpP	Stress survival	2	S20230510_01746,S20230510_01747
cpsA/uppS	Immune modulation	2	S20230510_01102,S20230510_02006
cyaB	Exotoxin	2	S20230510_07364,S20230510_07487
dhbC	Nutritional/Metabolic factor	2	S20230510_00285,S20230510_04293
dhbE	Nutritional/Metabolic factor	2	S20230510_04504,S20230510_05293
drrC	Immune modulation	2	S20230510_06749,S20230510_06791
fadD26	Immune modulation	2	S20230510_02044,S20230510_07577
gndA	Immune modulation	2	S20230510_00295,S20230510_02194
groEL	Adherence	2	S20230510_06595,S20230510_07284
iroC	Nutritional/Metabolic factor	2	S20230510_01288,S20230510_07663
letA	Regulation	2	S20230510_00737,S20230510_03506
lipF	Nutritional/Metabolic factor	2	S20230510_01277,S20230510_03112
mbtE	Nutritional/Metabolic factor	2	S20230510_06753,S20230510_06865
mbtH	Nutritional/Metabolic factor	2	S20230510_00624,S20230510_06971
mbtJ	Nutritional/Metabolic factor	2	S20230510_05910,S20230510_06174
mprB	Regulation	2	S20230510_00817,S20230510_04413
msbA	Immune modulation	2	S20230510_00180,S20230510_04773
msrA/B(pilB)	Stress survival	2	S20230510_00072,S20230510_03386
narG	Nutritional/Metabolic factor	2	S20230510_01456,S20230510_03767
narH	Nutritional/Metabolic factor	2	S20230510_01455,S20230510_03766
narI	Nutritional/Metabolic factor	2	S20230510_01453,S20230510_03764
pcaA	Others	2	S20230510_04286,S20230510_06021
pchD	Nutritional/Metabolic factor	2	S20230510_00145,S20230510_01437
plcA	Exotoxin	2	S20230510_04711,S20230510_04997
plcH	Exotoxin	2	S20230510_01012,S20230510_06161
tlyC	Exoenzyme	2	S20230510_02001,S20230510_04135
tufA	Adherence	2	S20230510_05423,S20230510_06987
ACICU_RS00500	Immune modulation	1	S20230510_06615
AHML_RS07540	Motility	1	S20230510_07708
CBU_1566	Effector delivery system	1	S20230510_03056
DIP_RS14950	Adherence	1	S20230510_01486
DIP_RS17590	Adherence	1	S20230510_03354
PA3157	Immune modulation	1	S20230510_05602
Rv2953	Immune modulation	1	S20230510_07215
VV1_RS15610	Adherence	1	S20230510_07327
YE_RS15425	Immune modulation	1	S20230510_06002
aatC	Others	1	S20230510_05735
acpA	Stress survival	1	S20230510_06521
ahpC	Stress survival	1	S20230510_02581
algD	Biofilm	1	S20230510_00530
algW	Biofilm	1	S20230510_01205
allB	Nutritional/Metabolic factor	1	S20230510_04004
argP	Nutritional/Metabolic factor	1	S20230510_00644
aur	Exoenzyme	1	S20230510_04200
bioA	Nutritional/Metabolic factor	1	S20230510_05152
bioB	Nutritional/Metabolic factor	1	S20230510_05136
bplF	Immune modulation	1	S20230510_04866
bvrS	Regulation	1	S20230510_01264
carA	Nutritional/Metabolic factor	1	S20230510_04585
carB	Nutritional/Metabolic factor	1	S20230510_04584
cdpA	Regulation	1	S20230510_00095
chuV	Nutritional/Metabolic factor	1	S20230510_05139
clbL	Exotoxin	1	S20230510_03331
clbN	Exotoxin	1	S20230510_05958
cpsI	Immune modulation	1	S20230510_07592
crc	Adherence	1	S20230510_06527
cylG	Exotoxin	1	S20230510_02971
cyp143	Effector delivery system	1	S20230510_07372
ddrB	Immune modulation	1	S20230510_05494
eccA1	Effector delivery system	1	S20230510_03702
eccB3	Effector delivery system	1	S20230510_06633
eccC3	Effector delivery system	1	S20230510_06630
entA	Nutritional/Metabolic factor	1	S20230510_00914
espR	Effector delivery system	1	S20230510_00588
fbpA	Nutritional/Metabolic factor	1	S20230510_06376
fbpB	Nutritional/Metabolic factor	1	S20230510_06375
feoB	Nutritional/Metabolic factor	1	S20230510_05982
fepC	Nutritional/Metabolic factor	1	S20230510_04128
fepD	Nutritional/Metabolic factor	1	S20230510_04126
fepG	Nutritional/Metabolic factor	1	S20230510_04127
fliI	Motility	1	S20230510_06349
galE	Immune modulation	1	S20230510_02600
galU	Immune modulation	1	S20230510_00830
glgX	Effector delivery system	1	S20230510_05155
gmd	Immune modulation	1	S20230510_06003
hasC	Immune modulation	1	S20230510_05218
hisH2	Immune modulation	1	S20230510_05088
hlyB	Exotoxin	1	S20230510_00671
hspR	Regulation	1	S20230510_00344
hspX	Stress survival	1	S20230510_03230
icl	Others	1	S20230510_07202
ideR	Regulation	1	S20230510_02601
katA	Stress survival	1	S20230510_07398
katG	Stress survival	1	S20230510_03496
kdtB	Immune modulation	1	S20230510_05629
lirB	Effector delivery system	1	S20230510_00019
manB/yhxB	Immune modulation	1	S20230510_06486
mas	Immune modulation	1	S20230510_04204
mbtC	Nutritional/Metabolic factor	1	S20230510_06755
mbtD	Nutritional/Metabolic factor	1	S20230510_06754
mbtF	Nutritional/Metabolic factor	1	S20230510_06752
mbtG	Nutritional/Metabolic factor	1	S20230510_06758
mbtI	Nutritional/Metabolic factor	1	S20230510_06960
mbtM	Nutritional/Metabolic factor	1	S20230510_00943
mgtC	Nutritional/Metabolic factor	1	S20230510_03860
mmaA4	Others	1	S20230510_07448
mmpL8	Immune modulation	1	S20230510_01061
mycP3	Effector delivery system	1	S20230510_06632
narJ	Nutritional/Metabolic factor	1	S20230510_01454
orfM	Immune modulation	1	S20230510_06302
panC	Nutritional/Metabolic factor	1	S20230510_00471
panD	Nutritional/Metabolic factor	1	S20230510_00472
pchC	Nutritional/Metabolic factor	1	S20230510_03890
per	Immune modulation	1	S20230510_03827
pgi	Immune modulation	1	S20230510_00791
phnB	Effector delivery system	1	S20230510_05212
phzC1	Nutritional/Metabolic factor	1	S20230510_05262
phzS	Nutritional/Metabolic factor	1	S20230510_04173
plcB	Exotoxin	1	S20230510_02262
ppsA	Immune modulation	1	S20230510_07576
purCD	Nutritional/Metabolic factor	1	S20230510_01692
purM	Nutritional/Metabolic factor	1	S20230510_00672
pvdD	Nutritional/Metabolic factor	1	S20230510_06972
pvdE	Nutritional/Metabolic factor	1	S20230510_04980
pvdJ	Nutritional/Metabolic factor	1	S20230510_00596
recN	Stress survival	1	S20230510_04827
relA	Regulation	1	S20230510_03094
rfbA	Immune modulation	1	S20230510_07550
rfbC	Immune modulation	1	S20230510_07551
rfbD	Immune modulation	1	S20230510_01343
rfbK1	Immune modulation	1	S20230510_01353
rffG	Immune modulation	1	S20230510_07547
ricA	Effector delivery system	1	S20230510_02201
rpe	Immune modulation	1	S20230510_04559
rtxB	Exotoxin	1	S20230510_07486
shuV	Nutritional/Metabolic factor	1	S20230510_03522
sigE	Regulation	1	S20230510_01207
sigF	Regulation	1	S20230510_04561
sigH	Regulation	1	S20230510_01407
sodA	Stress survival	1	S20230510_00071
sodC	Stress survival	1	S20230510_07304
ssaN	Effector delivery system	1	S20230510_03247
stp1	Effector delivery system	1	S20230510_00030
tagT	Effector delivery system	1	S20230510_02894
ureA	Stress survival	1	S20230510_04119
ureB	Stress survival	1	S20230510_04117
ureG	Stress survival	1	S20230510_04086
wbtH	Immune modulation	1	S20230510_05335
wbuZ	Immune modulation	1	S20230510_05082
wcbR	Immune modulation	1	S20230510_04923
wcbT	Immune modulation	1	S20230510_06184
whiB3	Regulation	1	S20230510_06590
wzt	Immune modulation	1	S20230510_07536
ybtP	Nutritional/Metabolic factor	1	S20230510_06761
ybtQ	Nutritional/Metabolic factor	1	S20230510_06760
ybtS	Nutritional/Metabolic factor	1	S20230510_05076
���		403
